# Supplementary material for: Intraperitoneal administration of NK-92 improves survival in xenografts of early and established ovarian cancer models
Source: PLoS One. 2026 Apr 20;21(4):e0347095. doi: 10.1371/journal.pone.0347095 (PMC13095011; doi:10.1371/journal.pone.0347095)
Supplement: S1 File — Minimal data set containing underlying data. (XLSX) [file pone.0347095.s005.xlsx]

## Sheet: Short Term FL
FRONT
Time (hr)	IV				IP				IV+IP
4	8090000000	12400000000	9820000000	1.01033e+10	10300000000	7130000000			10300000000	8730000000	8810000000
24	10600000000	11500000000	11100000000		10700000000	9990000000			12400000000	11300000000	9720001000
48	5600000000	7390000000	6920000000		9340000000	9370000000			11300000000	11000000000	8999999000
72	9430000000	11600000000	10300000000		7680000000	8360000000			9840000000	9500000000	9660000000
BACK
	5840000000	7720000000	6970000000		4430000000	4370000000			5320000000	5370000000	4590000000
	6700000000	7520000000	6990000000		5330000000	5110000000			7590000000	5630000000	5820000000
	5600000000	7390000000	6920000000		5390000000	4530000000			6900000000	7890000000	5360000000
	6910000000	8350000000	7240000000		6590000000	6750000000			6580000000	6170000000	5440000000
LUNG				HEART			LIVER			LEG			SPLEEN			KIDNEY
IV	1980000000	1830000000		329000000	54200000		8490000000	8830000000		1010000000	853000000		1260000000	891000000		117000000	93800000
IP	300000000	235000000		26100000	24100000		5920000000	6080000000		519000000	455000000		792000000	533000000		141000000	87300000
IV+IP	1140000000	1050000000		29500000	32400000		7510000000	3740000000		735000000	565000000		751000000	968000000		88300000	207000000

## Sheet: Short Term BLI
		PLM20160908151620	4	LL	ROI 1	Overlay	72980000	431800	1521000	-51500	22880000					2016-09-08	2016-09-20	2016-10-04	2016-10-11	2016-10-18	2016-10-25	2016-11-01
		PLM20160908150457	4	L	ROI 1	Overlay	8513000	56270	221400	-10780	3240000			Cage 1	NP	118300	618300	802300	20130000	37050000	49360000	212900000
		PLM20160908150457	4	R	ROI 2	Overlay	19580000	128500	294300	-6937	4243000				L	329800	1098000	703200	4356000	5983000	54430000
		PLM20160908150457	4	NP	ROI 3	Overlay	13120000	80790	182100	-7865	2372000				R	158500	120900	290600	8928000	3182000	15010000	120900000
		PLM20160908145442	3	L	ROI 1	Overlay	1925000	10920	14850	-5832	152200				LL	182000	149800	277600	3588000	1758000	10370000	50010000
		PLM20160908145114	3	LL	ROI 1	Overlay	63950000	409900	2156000	-66750	30660000				RR	110400	122100	787400	12680000	1353000
		PLM20160908143945	3	NP	ROI 1	Overlay	41290000	242100	915300	-22270	13430000					179800	421820	572220	9936400	9865200	32292500
		PLM20160908143945	3	R	ROI 2	Overlay	3762000	21890	57920	-25170	1172000			Cage 2		2016-09-08	2016-09-20	2016-10-04	2016-10-11	2016-10-18	2016-10-25	2016-11-01
		PLM20160908143945	3	RR	ROI 3	Overlay	13010000	80350	163300	-24330	1211000				NP	64510	364000	168000	2761000	956200	10090000
		PLM20160908142704	2	R	ROI 1	Overlay	41900000	250000	492200	-4039	4990000				L	111200	434400	151300	622900	739300	3496000
		PLM20160908142704	2	NP	ROI 2	Overlay	11850000	64510	250100	-10760	4398000				R	250000	651500	3439000	3552000	5821000	5421000
		PLM20160908141508	2	LL	ROI 1	Overlay	17510000	111200	135400	-64730	1087000				LL	349800	111200	311400	355700	1050000	19350000
		PLM20160908141508	2	LL	ROI 2	Overlay	60040000	349800	1371000	-52990	17770000				RR	199200	139700	513200	1016000	1451000	2204000
		PLM20160908141508	2	RR	ROI 3	Overlay	34500000	199200	324600	-51780	2356000					194942	340160	916580	1661520	2003500	8112200
		PLM20160908135848	1	RR	ROI 1	Overlay	19970000	110400	134600	-4547	1025000			Cage 3		2016-09-08	2016-09-20	2016-10-04	2016-10-11	2016-10-18	2016-10-25	2016-11-01
		PLM20160908135848	1	NP	ROI 2	Overlay	18160000	118300	349700	-10060	4599000				NP	242100	83500	353700	901800	1610000	2704000	9842000
		PLM20160908134820	1	LL	ROI 1	Overlay	56720000	329800	698300	-15000	6777000				L	10920	36400	488300	988200	956300	8676000	36900000
		PLM20160908134820	1	R	ROI 2	Overlay	31930000	158500	303300	-19390	4755000				R	21890	42000	161900	324500	369200	3325000	11470000
		PLM20160908134820	1	LL	ROI 3	Overlay	30840000	182000	256500	-23310	1770000				LL	409900	239200	1871000	6843000	7248000	34920000	52260000
															RR	80350	210800	2832000	3746000	4982000	32480000	40090000
	2016-09-20															153032	122380	1141380	2560700	3033100	16421000
		Image Number			ROI	Image Layer	Total Flux [p/s]	Avg Radiance [p/s/cm²/sr]	Stdev Radiance	Min Radiance	Max Radiance			Cage 4		2016-09-08	2016-09-20	2016-10-04	2016-10-11	2016-10-18	2016-10-25	2016-11-01
		PLM20160920145708	4	R	ROI 1	Overlay	18250000	98030	475900	-99200	10530000				NP	80790	61620	999300	2656000	3079000	10510000	41160000
		PLM20160920145708	4	LL	ROI 2	Overlay	128300000	750100	2594000	-56640	35220000				L	56270	355600	1206000	1840000	5918000	12210000	34590000
		PLM20160920144907	4	L	ROI 1	Overlay	62030000	355600	1259000	-47830	21170000				R	128500	98030	599000	1420000	6400000	10690000	36760000
		PLM20160920144907	4	NP	ROI 2	Overlay	12110000	61620	62250	-36110	640100				LL	431800	750100	2921000	2708000	10100000	36870000
		PLM20160920144907	4	RR	ROI 3	Overlay	51820000	291200	894500	-38920	10090000				RR	#REF!	291200	1064000	6193000	9746000	27230000	65630000
		PLM20160920143027	3	R	ROI 1	Overlay	6241000	42000	115600	-75740	1597000					#REF!	311310	1357860	2963400	7048600	19502000
		PLM20160920143027	3	RR?	ROI 2	Overlay	38250000	239200	812000	-36150	13690000
		PLM20160920142533	3	NP	ROI 1	Overlay	14160000	83500	245200	-10370	4176000
		PLM20160920142533	3	RR	ROI 2	Overlay	33820000	210800	555700	-1376	5431000
		PLM20160920142533	3	L	ROI 3	Overlay	6250000	36400	112200	-7944	1820000
		PLM20160920132959	2	NP	ROI 1	Overlay	66400000	364000	911100	-59020	12720000
		PLM20160920132959	2	L	ROI 2	Overlay	64450000	434400	1541000	-44280	19330000
		PLM20160920132301	2	R	ROI 1	Overlay	96750000	651500	1418000	-7879	12540000
		PLM20160920132301	2	RR	ROI 2	Overlay	22380000	139700	216100	-34690	1786000
		PLM20160920132301	2	LL	ROI 3	Overlay	15180000	111200	147100	-22780	1155000
		PLM20160920135814	1	NP	ROI 1	Overlay	85940000	618300	2259000	-77060	31240000
		PLM20160920135814	1	L	ROI 2	Overlay	188300000	1098000	1485000	-19450	14490000
		PLM20160920135208	1	RR	ROI 1	Overlay	21490000	122100	232300	-5249	1940000
		PLM20160920134932	1	LL	ROI 1	Overlay	24900000	149800	258700	-2946	3096000
		PLM20160920134932	1	R	ROI 2	Overlay	19660000	120900	293200	-3949	4216000
	2016-10-04
		Image Number			ROI	Image Layer	Total Flux [p/s]	Avg Radiance [p/s/cm²/sr]	Stdev Radiance	Min Radiance	Max Radiance
		PLM20161004094659	4	NP	ROI 1	Overlay	186200000	999300	3693000	-78430	53380000
		PLM20161004094659	4	R	ROI 2	Overlay	106700000	599000	2784000	-83470	44610000
		PLM20161004093855	4	L	ROI 1	Overlay	197200000	1206000	5354000	-203700	76540000
		PLM20161004093855	4	R	ROI 2	Overlay	529000000	2921000	9259000	-19590000	82500000
		PLM20161004093855	4	RR	ROI 3	Overlay	181400000	1064000	3584000	-189800	31750000
		PLM20161004091803	3	NP	ROI 1	Overlay	62160000	353700	1763000	-73210	36280000
		PLM20161004091803	3	L	ROI 2	Overlay	82370000	488300	1154000	-74100	12090000
		PLM20161004090915	3	LL	ROI 1	Overlay	274700000	1871000	6762000	-365300	77090000
		PLM20161004090915	3	RR	ROI 2	Overlay	427500000	2832000	9165000	-251100	93840000
		PLM20161004090915	3	R	ROI 3	Overlay	28470000	161900	257600	-340100	1544000
		PLM20161004084144	2	LL	ROI 1	Overlay	27400000	151300	239300	-27670	2793000
		PLM20161004084144	2	RR	ROI 2	Overlay	81100000	513200	1460000	-29830	14570000
		PLM20161004083510	2	NP	ROI 1	Overlay	29790000	168000	210900	-7990	1552000
		PLM20161004083510	2	LL	ROI 2	Overlay	45450000	311400	583100	-23.13	6682000
		PLM20161004083432	2	R	ROI 1	Overlay	558200000	3439000	11510000	-9888	121800000
		PLM20161004081421	1	LL	ROI 1	Overlay	48490000	277600	492000	-68990	5475000
		PLM20161004081421	1	NP	ROI 2	Overlay	122200000	802300	2766000	-70970	30460000
		PLM20161004080803	1	L	ROI 1	Overlay	118200000	703200	1778000	-31450	17340000
		PLM20161004080803	1	R	ROI 2	Overlay	44220000	290600	569700	-41720	7700000
		PLM20161004080803	1	RR	ROI 3	Overlay	138300000	787400	1158000	-1106	10530000
	2016-10-11
		Image Number			ROI	Image Layer	Total Flux [p/s]	Avg Radiance [p/s/cm²/sr]	Stdev Radiance	Min Radiance	Max Radiance
		PLM20161011152653	4	L	ROI 1	Overlay	302300000	1840000	8129000	-307000	92430000
		PLM20161011152653	4	R	ROI 2	Overlay	227800000	1420000	4186000	-222200	45410000
		PLM20161011151915	4	NP	ROI 1	Overlay	402200000	2656000	8222000	-133800	96220000
		PLM20161011151915	4	LL	ROI 2	Overlay	471700000	2708000	7232000	-224800	57910000
		PLM20161011151915	4	RR	ROI 3	Overlay	857900000	6193000	13230000	-64800	71050000
		PLM20161011145708	3	NP	ROI 1	Overlay	145100000	901800	3194000	-107100	54960000
		PLM20161011145629	3	LL	ROI 1	Overlay	1204000000	6843000	23630000	-481000	194400000
		PLM20161011144722	3	L	ROI 1	Overlay	176900000	988200	3441000	-251100	53360000
		PLM20161011144722	3	R	ROI 2	Overlay	55450000	324500	958000	-299300	15450000
		PLM20161011144722	3	RR	ROI 3	Overlay	538800000	3746000	10910000	-232500	94010000
		PLM20161011135705	2	R	ROI 1	Overlay	551000000	3552000	7605000	-99600	51340000
		PLM20161011135705	2	LL	ROI 2	Overlay	52810000	355700	783400	-100400	6273000
		PLM20161011135020	2	NP	ROI 1	Overlay	479900000	2761000	5305000	-61020	48020000
		PLM20161011135020	2	L	ROI 2	Overlay	91040000	622900	1047000	-59270	8375000
		PLM20161011135020	2	RR	ROI 3	Overlay	166300000	1016000	1416000	-72190	8946000
		PLM20161011141636	1	L	ROI 1	Overlay	669000000	3588000	7881000	-188500	72580000
		PLM20161011141636	1	R	ROI 2	Overlay	2416000000	12680000	15250000	-159000	105100000
		PLM20161011141511	1	NP	ROI 1	Overlay	3185000000	20130000	50180000	-299200	361300000
		PLM20161011141511	1	L	ROI 2	Overlay	775100000	4356000	8550000	-231600	78470000
		PLM20161011141511	1	R	ROI 3	Overlay	1628000000	8928000	10190000	-202300	61830000
	2016-10-18
		Image Number			ROI	Image Layer	Total Flux [p/s]	Avg Radiance [p/s/cm²/sr]	Stdev Radiance	Min Radiance	Max Radiance
		PLM20161018103811	4	L	ROI 1	Overlay	974700000	5918000	21180000	-513000	215900000
		PLM20161018103811	4	R	ROI 2	Overlay	1106000000	6400000	16260000	-344500	155900000
		PLM20161018103002	4	NP	ROI 1	Overlay	515900000	3079000	10460000	-435700	112900000
		PLM20161018103002	4	LL	ROI 2	Overlay	1875000000	10100000	21320000	-267200	149100000
		PLM20161018103002	4	RR	ROI 3	Overlay	1565000000	9746000	17070000	-198500	84600000
		PLM20161018101145	3	R	ROI 1	Overlay	69270000	369200	1272000	-487400	23000000
		PLM20161018101145	3	RR	ROI 2	Overlay	884600000	4982000	14790000	-402500	150500000
		PLM20161018100520	3	NP	ROI 1	Overlay	297100000	1610000	4594000	-504100	67600000
		PLM20161018100520	3	L	ROI 2	Overlay	169400000	956300	3343000	-315900	52640000
		PLM20161018100520	3	LL	ROI 3	Overlay	1163000000	7248000	19220000	-337400	145700000
		PLM20161018091851	2	NP	ROI 1	Overlay	194100000	956200	1170000	-11140	8196000
		PLM20161018091851	2	RR	ROI 2	Overlay	265800000	1451000	2152000	-10240	16410000
		PLM20161018091214	2	L	ROI 1	Overlay	115400000	739300	1692000	-303900	16680000
		PLM20161018091214	2	R	ROI 2	Overlay	941100000	5821000	11760000	-159600	117200000
		PLM20161018091214	2	LL	ROI 3	Overlay	142100000	1050000	1385000	-201000	8465000
		PLM20161018094346	1	NP	ROI 1	Overlay	5856000000	37050000	78030000	-79570	440600000
		PLM20161018094346	1	L	ROI 2	Overlay	1053000000	5983000	10310000	-344600	90020000
		PLM20161018093839	1	R	ROI 1	Overlay	622600000	3182000	4879000	-40460	26560000
		PLM20161018093839	1	RR	ROI 2	Overlay	273200000	1353000	1654000	27900	13300000
		PLM20161018093839	1	LL	ROI 3	Overlay	310400000	1758000	3134000	-42900	23010000
	2016-10-25
		Image Number			ROI	Image Layer	Total Flux [p/s]	Avg Radiance [p/s/cm²/sr]	Stdev Radiance	Min Radiance	Max Radiance
		PLM20161025105525	4	L	ROI 1	Overlay	2245000000	12210000	9777000	374200	56980000
		PLM20161025105525	4	RR	ROI 2	Overlay	4594000000	27230000	63740000	-129900	463000000
		PLM20161025105008	4	NP	ROI 1	Overlay	1934000000	10510000	19790000	-288300	132700000
		PLM20161025105008	4	R	ROI 2	Overlay	1851000000	10690000	11310000	-155900	84230000
		PLM20161025105008	4	LL	ROI 3	Overlay	6189000000	36870000	51730000	291500	330300000
		PLM20161025103319	3	L	ROI 1	Overlay	1450000000	8676000	18700000	-20150	161300000
		PLM20161025103319	3	R	ROI 2	Overlay	602200000	3325000	7260000	-97390	101400000
		PLM20161025102747	3	NP	ROI 1	Overlay	462100000	2704000	6302000	-126500	84680000
		PLM20161025102619	3	RR	ROI 1	Overlay	4443000000	32480000	61780000	219500	382000000
		PLM20161025102619	3	LL	ROI 2	Overlay	5681000000	34920000	71840000	-57940	604900000
		PLM20161025095802	2	L	ROI 1	Overlay	608300000	3496000	2059000	227700	14840000
		PLM20161025095802	2	NP	ROI 2	Overlay	2098000000	10090000	8090000	586300	58640000
		PLM20161025095200	2	R	ROI 1	Overlay	901900000	5421000	7945000	95320	85650000
		PLM20161025095200	2	RR	ROI 2	Overlay	366800000	2204000	2045000	-111400	14320000
		PLM20161025095101	2	LL	ROI 1	Overlay	3473000000	19350000	26090000	245000	260200000
		PLM20161025092851	1	L	ROI 1	Overlay	10490000000	54430000	57900000	1919000	427300000
		PLM20161025092851	1	R	ROI 2	Overlay	2681000000	15010000	13250000	228300	104500000
		PLM20161025092142	1	NP	ROI 1	Overlay	8389000000	49360000	74470000	-42500	372200000
		PLM20161025092142	1	LL	ROI 2	Overlay	1755000000	10370000	14920000	-202900	94680000
	2016-11-01
		Image Number			ROI	Image Layer	Total Flux [p/s]	Avg Radiance [p/s/cm²/sr]	Stdev Radiance	Min Radiance	Max Radiance
		PLM20161101095937	4	RR	ROI 1	Overlay	12140000000	65630000	74860000	1291000	517800000
		PLM20161101095217	4	NP	ROI 1	Overlay	6791000000	41160000	67220000	249000	480500000
		PLM20161101095217	4	L	ROI 2	Overlay	4593000000	34590000	50130000	121100	269000000
		PLM20161101095217	4	RR	ROI 3	Overlay	6634000000	36760000	40630000	-39560	180700000
		PLM20161101092643	3	RR	ROI 1	Overlay	2037000000	11470000	16350000	-75410	162500000
		PLM20161101092643	3	LL	ROI 2	Overlay	8013000000	52260000	78800000	1090000	593700000
		PLM20161101091615	3	L	ROI 1	Overlay	6310000000	36900000	53240000	739000	351900000
		PLM20161101091615	3	NP	ROI 2	Overlay	1578000000	9842000	16700000	107400	148800000
		PLM20161101091615	3	RR	ROI 3	Overlay	6630000000	40090000	62700000	602700	491300000
		PLM20161101090917	1	NP	ROI 1	Overlay	28430000000	212900000	285500000	2060000	1506000000
		PLM20161101090917	1	R	ROI 2	Overlay	21880000000	120900000	75960000	2787000	381600000
		PLM20161101090917	1	LL	ROI 3	Overlay	7964000000	50010000	64340000	993000	359300000
	2016-11-08
		Image Number			ROI	Image Layer	Total Flux [p/s]	Avg Radiance [p/s/cm²/sr]	Stdev Radiance	Min Radiance	Max Radiance
		PLM20161108104233	4	R side	ROI 1	Overlay	12190000000	86500000	107400000	887300	590300000
		PLM20161108104059	4	R	ROI 1	Overlay	17800000000	102400000	120100000	330300	715300000
		PLM20161108104059	4	L	ROI 2	Overlay	5060000000	32990000	35390000	1476000	189300000
		PLM20161108101735	3	R	ROI 1	Overlay	1048000000	4876000	4872000	24990	30430000
		PLM20161108101653	3	NP	ROI 1	Overlay	1345000000	7974000	12750000	-218600	101000000
		PLM20161108101154	1	NP	ROI 1	Overlay	17120000000	111400000	128800000	2471000	591300000
		PLM20161108101154	1	LL	ROI 2	Overlay	7405000000	41350000	41460000	820000	235500000
		PLM20161108101103	1	R	ROI 1	Overlay	54450000000	279000000	225000000	1838000	1076000000
	2016-11-15
		Image Number			ROI	Image Layer	Total Flux [p/s]	Avg Radiance [p/s/cm²/sr]	Stdev Radiance	Min Radiance	Max Radiance
		PLM20161115152600	4	R	ROI 1	Overlay	6730000000	41990000	47030000	482600	483100000
		PLM20161115152648	3	NP	ROI 1	Overlay	2887000000	15790000	16400000	326400	102000000

## Sheet: Short Term Survival
Day	Control	IV	IP	IV + IP
70	1	1
73
74		1
74		1
76	1
77	1	1
77		1
78	1
79	1	1	1
80		1		1
81				1
81				1
84	1	1
84	1
86			1	1
86			1
87		1		1
87				1
88	1		1
88	1		1
89			1
89	1		1	1
91			1
95			1	1
98			1	1
102
126				1
129		0

## Sheet: Long Term FL
FRONT														FRONT CTRL
	IV				IP				IV+IP					IV ctrl			IP ctrl			IV+IP ctrl
4hr	4328000000	3894000000	3944000000	3986000000	3755000000	6250000000	4283000000	6009000000	5909000000	5810000000	4462000000	3776000000		3810000000	3870000000		3840000000	6750000000		4280000000	4220000000
24hr	5380000000	3290000000	4380000000	4020000000	3830000000	5500000000	4810000000	4620000000	4370000000	4260000000	3910000000	3910000000		3810000000	3430000000		3970000000	4970000000		4840000000	4840000000
48hr	5040000000	3600000000	4280000000	3800000000	4900000000	5110000000	4730000000	4000000000	3440000000	3980000000	4610000000	3910000000		3180000000	3450000000		3480000000	5120000000
72hr	3940000000	3611000000	3475000000	3796000000	4151000000	4664000000	4700000000	3892000000	3887000000	3334000000	3346000000	3732000000		3230000000	3420000000		3520000000	4550000000		3190000000	4750000000
BACK														BACK CTRL
	IV				IP				IV+IP					IV ctrl			IP ctrl			IV+IP ctrl
4hr	3739000000	3301000000	3124000000	3944000000	3109000000	2908000000	3044000000	3149000000	3197000000	3056000000	3102000000	2810000000		3330000000	3080000000		2690000000	2990000000		2400000000	2980000000
24hr	3860000000	3330000000	3280000000	3170000000	3040000000	3010000000	3260000000	3330000000	2930000000	2760000000	2610000000			3130000000	2870000000		2510000000	2680000000		2840000000	2840000000
48hr	3400000000	2890000000	3100000000	3160000000	2730000000	2710000000			2630000000	2680000000	2690000000	2530000000		2950000000	2720000000		2430000000	2640000000
72hr	3143000000	2742000000	3019000000	2989000000	3112000000	2642000000	2999000000	2858000000	2606000000	2594000000	2592000000	2465000000		2780000000	2550000000		2150000000	2380000000		2590000000	2670000000
LUNG	1	2	HEART	1	2	LIVER	1	2	LEG	1	2	BRAIN	1	2	SPLEEN	1	2	KIDNEY	1	2
IV	483000000	663700000		26110000	24780000		9978000000	6502000000		328600000	324400000		132600000	118200000		663600000	552900000		56510000	40610000
IV ctrl	397200000			19200000			7327000000			341000000			100500000			317600000			31860000
IP	164000000	475700000		34590000	35330000		3751000000	4463000000		181700000	174200000		93450000	106900000		409900000	208100000		39930000	121900000
IP ctrl	85410000			20700000			4272000000			201100000			104400000			177200000			35260000
IV+IP	434200000	196200000		22280000	23540000		5506000000	6901000000		260300000	225800000		108800000	161300000		365900000	343500000		34250000	36590000
IV+IP ctrl	284200000			19800000			6967000000			247000000			96930000			364200000			30430000
TUMOR	1	2
IV		142000000
IP	244200000	78180000
IV+IP	506100000	161300000

## Sheet: Long Term BLI
	Date	Image Number	Cage #	Mouse	ROI	Image Layer	Total Flux [p/s]	Avg Radiance [p/s/cm²/sr]	Stdev Radiance	Min Radiance	Max Radiance
	2017-08-02	JW20170802145626	4a	RR	ROI 1	Overlay	163200000	898100	2487000	-87290	21250000
	2017-08-02	JW20170802145626	4a	LL	ROI 2	Overlay	179500000	923200	2155000	-46790	21360000
	2017-08-02	JW20170802145245	4a	L	ROI 1	Overlay	19700000	106200	159600	1369	1308000
	2017-08-02	JW20170802145155	4a	R	ROI 1	Overlay	73670000	493300	1014000	-25460	14030000
	2017-08-02	JW20170802145155	4a	NP	ROI 2	Overlay	157300000	1042000	2319000	-26930	19940000
	2017-08-02	JW20170802144235	3a	RR	ROI 1	Overlay	104800000	647500	1447000	-33830	16000000
	2017-08-02	JW20170802144235	3a	LL	ROI 2	Overlay	74510000	402300	1070000	-49900	10580000
	2017-08-02	JW20170802143752	3a	R	ROI 1	Overlay	3883000	24990	75060	454	883700
	2017-08-02	JW20170802143634	3a	L	ROI 1	Overlay	124500000	712000	1970000	-39870	19520000
	2017-08-02	JW20170802143634	3a	NP	ROI 2	Overlay	536300000	3389000	10090000	-28690	88050000
	2017-08-02	JW20170802143150	2a	RR	ROI 1	Overlay	158500000	915800	1865000	-42100	17650000
	2017-08-02	JW20170802143150	2a	LL	ROI 2	Overlay	84000000	478700	1326000	-43710	15580000
	2017-08-02	JW20170802142405	2a	R	ROI 1	Overlay	67970000	423000	1151000	-61570	10790000
	2017-08-02	JW20170802142405	2a	L	ROI 2	Overlay	2084000	12700	19640	-47570	85330
	2017-08-02	JW20170802142405	2a	NP	ROI 3	Overlay	134000000	756900	2047000	-35590	19820000
	2017-08-02	JW20170802141220	1a	RR	ROI 1	Overlay	479900000	2582000	5329000	-13350	34870000
	2017-08-02	JW20170802141220	1a	LL	ROI 2	Overlay	82820000	498000	815800	-20440	8722000
	2017-08-02	JW20170802140349	1a	R	ROI 1	Overlay	70880000	422400	754500	-75480	6790000
	2017-08-02	JW20170802140349	1a	L	ROI 2	Overlay	206600000	1021000	2401000	-79970	23420000
	2017-08-02	JW20170802140349	1a	NP	ROI 3	Overlay	604800000	3371000	7124000	-100700	56150000
		Image Number	Cage #	Mouse	ROI	Image Layer	Total Flux [p/s]	Avg Radiance [p/s/cm²/sr]	Stdev Radiance	Min Radiance	Max Radiance
	2017-08-28	PLM20170828122235	7a	LL	ROI 1	Overlay	670300	3811	1602	-2011	9687		IP
	2017-08-28	PLM20170828122153	7a	RR	ROI 1	Overlay	165300000	854100	2279000	-53770	22750000		IP
	2017-08-28	PLM20170828121847	7a	R	ROI 1	Overlay	863700000	5013000	12350000	-317800	80420000		IP
	2017-08-28	PLM20170828121847	7a	L	ROI 2	Overlay	1437000000	7729000	15310000	-182200	83630000		IP
	2017-08-28	PLM20170828121847	7a	NP	ROI 3	Overlay	886700000	4659000	12020000	-220300	117200000		IP
	2017-08-28	PLM20170828121540	6a	RR	ROI 1	Overlay	283300000	1723000	3124000	-45470	24070000		IV+IP
	2017-08-28	PLM20170828121455	6a	L	ROI 1	Overlay	3280000000	15010000	36900000	-313200	310000000		IV+IP
	2017-08-28	PLM20170828121455	6a	LL	ROI 2	Overlay	3647000000	19730000	55430000	-280000	677700000		IV+IP
	2017-08-28	PLM20170828120452	6a	R	ROI 1	Overlay	1055000000	5206000	10480000	-240600	67820000		IV+IP
	2017-08-28	PLM20170828120452	6a	NP	ROI 2	Overlay	338300000	1859000	4920000	-191500	33430000		IV+IP
	2017-08-28	PLM20170828115401	5a	RR	ROI 1	Overlay	1709000	8069	10760	-1066	106600		IV+IP
	2017-08-28	PLM20170828115314	5a	R	ROI 1	Overlay	273400000	1535000	4458000	-101500	31720000		IV+IP
	2017-08-28	PLM20170828114844	5a	L	ROI 1	Overlay	619200000	2785000	6880000	-347000	49710000		IV+IP
	2017-08-28	PLM20170828114844	5a	NP	ROI 2	Overlay	1094000000	5310000	12520000	-205100	94940000		IV+IP
	2017-08-28	PLM20170828114041	4a	LL	ROI 1	Overlay	4189000	20870	47130	-1599	496200		IV
	2017-08-28	PLM20170828114001	4a	RR	ROI 1	Overlay	434500000	2228000	7398000	-120500	72770000		IV
	2017-08-28	PLM20170828113721	4a	R	ROI 1	Overlay	26430000	132500	202500	-903	1153000		IV
	2017-08-28	PLM20170828113613	4a	L	ROI 1	Overlay	133400000	639500	1636000	-34440	16030000		IV
	2017-08-28	PLM20170828113530	4a	NP	ROI 1	Overlay	3757000000	18570000	64910000	-432400	770000000		IV
	2017-08-28	PLM20170828112952	3a	RR	ROI 1	Overlay	595100000	2860000	5883000	-72870	45280000		IP
	2017-08-28	PLM20170828112901	3a	LL	ROI 1	Overlay	1198000000	5447000	17570000	-499000	183400000		IP
	2017-08-28	PLM20170828112529	3a	L	ROI 1	Overlay	3889000	16960	45330	-30210	548500		IP
	2017-08-28	PLM20170828112529	3a	R	ROI 2	Overlay	5686000	26600	76190	-2547	685600		IP
	2017-08-28	PLM20170828112448	3a	NP	ROI 1	Overlay	2005000000	10030000	28070000	-545900	379500000		IP
	2017-08-28	PLM20170828111523	2a	LL	ROI 1	Overlay	240100000	1084000	3651000	-119400	45040000		IV
	2017-08-28	PLM20170828111523	2a	RR	ROI 2	Overlay	554800000	2804000	6268000	-64870	65030000		IV
	2017-08-28	PLM20170828110953	2a	NP	ROI 1	Overlay	801200000	3818000	9377000	-159000	90850000		IV
	2017-08-28	PLM20170828110953	2a	R	ROI 2	Overlay	604800000	3263000	6992000	-165800	60040000		IV
	2017-08-28	PLM20170828105806	1a	RR	ROI 1	Overlay	831000000	3600000	7905000	-23480	58340000		tumor only
	2017-08-28	PLM20170828105727	1a	LL	ROI 1	Overlay	2141000000	11330000	37800000	-304500	431500000		tumor only
	2017-08-28	PLM20170828105248	1a	NP	ROI 1	Overlay	3665000000	17280000	30100000	-433800	278000000		tumor only
	2017-08-28	PLM20170828105248	1a	L	ROI 2	Overlay	1107000000	4879000	10560000	-469500	87320000		tumor only
	2017-08-28	PLM20170828105248	1a	R	ROI 3	Overlay	489200000	2373000	6324000	-520700	79030000		tumor only
		Image Number	Cage #	Mouse	ROI	Image Layer	Total Flux [p/s]	Avg Radiance [p/s/cm²/sr]	Stdev Radiance	Min Radiance	Max Radiance
	2017-09-12	PLM20170912101002	1a	NP	ROI 1	Overlay	8704000000	55710000	122200000	908800	1353000000
	2017-09-12	PLM20170912101002	1a	L	ROI 2	Overlay	4336000000	23120000	39080000	-52650	218100000
	2017-09-12	PLM20170912101045	1a	R	ROI 1	Overlay	775100000	4492000	8282000	-25020	48110000
	2017-09-12	PLM20170912101424	1a	LL	ROI 1	Overlay	5058000000	31300000	70550000	-127300	500000000
	2017-09-12	PLM20170912101424	1a	RR	ROI 2	Overlay	5445000000	26630000	48920000	-75510	309400000
	2017-09-12	PLM20170912102746	2a	NP	ROI 1	Overlay	686500000	3945000	7720000	-329600	47490000
	2017-09-12	PLM20170912102746	2a	R	ROI 2	Overlay	3173000000	18130000	30960000	-26100	186700000
	2017-09-12	PLM20170912112833	6a	LL	ROI 1	Overlay	5399000000	32040000	72360000	-162300	652900000
	2017-09-12	PLM20170912112743	6a	RR	ROI 1	Overlay	5022000000	31660000	64630000	-73030	425500000
	2017-09-12	PLM20170912113545	7a	L	ROI 1	Overlay	5595000000	29360000	47040000	-37900	280900000
	2017-09-12	PLM20170912113545	7a	R	ROI 2	Overlay	4797000000	27770000	58430000	-245100	437800000
	2017-09-12	PLM20170912113545	7a	NP	ROI 3	Overlay	8694000000	55720000	120100000	132100	944400000
	2017-09-12	PLM20170912112240	6a	L	ROI 1	Overlay	3845000000	23730000	41840000	-74220	233200000
	2017-09-12	PLM20170912112240	6a	R	ROI 2	Overlay	8144000000	49920000	71410000	-18880	616400000
	2017-09-12	PLM20170912112240	6a	NP	ROI 3	Overlay	1476000000	8131000	16690000	-227100	101100000
	2017-09-12	PLM20170912111848	5a	RR	ROI 1	Overlay	705100000	3683000	7431000	-199200	72610000
	2017-09-12	PLM20170912111807	5a	LL	ROI 1	Overlay	7273000000	37000000	69670000	-108900	642800000
	2017-09-12	PLM20170912113934	7a	RR	ROI 1	Overlay	4551000	25240	58500	-1355	406300
	2017-09-12	PLM20170912110944	5a	L	ROI 1	Overlay	4130000	20330	37190	-2049	358200
	2017-09-12	PLM20170912110944	5a	NP	ROI 2	Overlay	18470000	96340	165800	-457.7	1033000
	2017-09-12	PLM20170912110115	4a	LL	ROI 1	Overlay	2744000000	14530000	26370000	-133500	153600000
	2017-09-12	PLM20170912110115	4a	RR	ROI 2	Overlay	822000000	4437000	10640000	-385500	120400000
	2017-09-12	PLM20170912110856	5a	R	ROI 1	Overlay	956200000	5616000	9048000	-19660	54710000
	2017-09-12	PLM20170912105807	4a	L	ROI 1	Overlay	5730000	28690	68790	-1244	608400
	2017-09-12	PLM20170912105725	4a	NP	ROI 1	Overlay	840700000	5368000	10560000	-111500	101400000
	2017-09-12	PLM20170912105643	4a	R	ROI 1	Overlay	4317000000	22730000	36390000	27540	228300000
	2017-09-12	PLM20170912104359	3a	LL	ROI 1	Overlay	6742000000	40700000	110500000	-55480	886700000
	2017-09-12	PLM20170912104359	3a	RR	ROI 2	Overlay	1895000000	9662000	16120000	-314000	102700000
	2017-09-12	PLM20170912104035	3a	R	ROI 1	Overlay	754900	4109	2874	-7037	18690
	2017-09-12	PLM20170912103941	3a	NP	ROI 1	Overlay	5047000000	33350000	87560000	-144800	1153000000
	2017-09-12	PLM20170912103941	3a	L	ROI 2	Overlay	3201000000	17860000	25840000	-165500	159700000
	2017-09-12	PLM20170912103235	2a	LL	ROI 1	Overlay	750600000	3455000	8336000	-206800	70780000
	2017-09-12	PLM20170912103235	2a	RR	ROI 2	Overlay	1423000000	7266000	10250000	-93150	71270000
	2017-09-12	PLM20170912102832	2a	L	ROI 1	Overlay	532600	2869	1329	-2383	8320
	2017-09-12	PLM20170912113934	7a	LL	ROI 2	Overlay	793600	4490	1793	-1022	10670
		Image Number	Cage #	Mouse	ROI	Image Layer	Total Flux [p/s]	Avg Radiance [p/s/cm²/sr]	Stdev Radiance	Min Radiance	Max Radiance
	2017-09-19	PLM20170919115813	7a	LL	ROI 1	Overlay	747800	4012	1589	-1016	9305
	2017-09-19	PLM20170919115732	7a	RR	ROI 1	Overlay	1917000000	9533000	19190000	-206400	148800000
	2017-09-19	PLM20170919115732	7a	L	ROI 2	Overlay	4172000000	21970000	40080000	-273400	349500000
	2017-09-19	PLM20170919115331	6a	NP	ROI 1	Overlay	3085000000	18140000	30660000	-245300	239200000
	2017-09-19	PLM20170919115331	6a	L	ROI 2	Overlay	3536000000	18870000	27210000	-149900	184900000
	2017-09-19	PLM20170919115238	6a	R	ROI 1	Overlay	15920000000	91370000	181200000	-14980	1497000000
	2017-09-19	PLM20170919114836	5a	RR	ROI 1	Overlay	1275000000	5871000	12150000	-286000	103800000
	2017-09-19	PLM20170919114836	5a	L	ROI 2	Overlay	2756000000	12770000	21780000	-210600	165800000
	2017-09-19	PLM20170919114754	5a	LL	ROI 1	Overlay	8648000000	40920000	69100000	-50860	587600000
	2017-09-19	PLM20170919113959	4a	RR	ROI 1	Overlay	4225000000	25210000	38030000	-160200	220100000
	2017-09-19	PLM20170919113959	4a	LL	ROI 2	Overlay	4937000000	26240000	34770000	-40590	197200000
	2017-09-19	PLM20170919113959	4a	L	ROI 3	Overlay	2307000000	11190000	16710000	-104700	96490000
	2017-09-19	PLM20170919113304	3a	R	ROI 1	Overlay	47910000	229300	944700	-29150	11780000
	2017-09-19	PLM20170919113228	3a	L	ROI 1	Overlay	4964000000	25580000	48910000	-174800	401900000
	2017-09-19	PLM20170919113141	3a	RR	ROI 1	Overlay	3603000000	17600000	31880000	-145300	303200000
	2017-09-19	PLM20170919112744	2a	RR	ROI 1	Overlay	2890000000	13560000	14340000	-177400	89640000
	2017-09-19	PLM20170919112658	2a	R	ROI 1	Overlay	11330000000	61910000	91460000	55880	540200000
	2017-09-19	PLM20170919112313	2a	LL	ROI 1	Overlay	690200	3455	1609	-2580	9448
	2017-09-19	PLM20170919112200	2a	L	ROI 1	Overlay	122300000	533600	981600	-21350	8178000
	2017-09-19	PLM20170919111755	1a	R	ROI 1	Overlay	1311000000	6280000	11020000	-119600	72360000
	2017-09-19	PLM20170919111633	1a	LL	ROI 1	Overlay	10700000000	62330000	156400000	168100	1527000000

## Sheet: Long Term Survival
Day	Control	IV	IP	IV + IP
75	1	1
76			1	1
77				1
79	1	1
79	1		1
81	1	1	1
81		1
81		1
81		1
85				1
88				1
89			1
91				1
96			1
96		1
97		1
98				1
102			1
